# Supplementary material for: The role of initiator on the dispersibility of polystyrene microgels in non-aqueous solvents
Source: Colloid Polym Sci. 2017 Feb 7;295(3):479–86. doi: 10.1007/s00396-017-4023-y (PMC5321690; doi:10.1007/s00396-017-4023-y)
Supplement: Supplementary file 2 — (TEX 9.29 KB) [file 396_2017_4023_MOESM2_ESM.tex]

\documentclass[a4paper,12pt]{article}
\usepackage[super,sort&compress,comma]{natbib} 
\usepackage{graphicx}
\usepackage{url}
\usepackage[margin=1in]{geometry}
\newcommand{\degree}{\ensuremath{^\circ}}
\usepackage{amsmath}
\usepackage{amssymb}
\usepackage[normalem]{ulem}
\usepackage{float}
\newcommand{\wt}{\textrm{wt}}
\newcommand{\dg}{$^{\circ}$C}
\newcommand{\cm}{$\textrm{cm}^3$\ }
\newcommand{\microm}{~$\mu$m\ }
\usepackage{caption}
\usepackage{longtable}
\usepackage{subcaption}
\usepackage{color}
\newcommand{\red}{\textcolor{red}}
\usepackage{subfig}
\usepackage{mwe}
\usepackage{wasysym}
\usepackage{booktabs}
\usepackage{array}
\usepackage{multirow}
\usepackage{fixltx2e}
\usepackage{mathrsfs}

\begin{document}


\title{The Role of Initiator on the Dispersibility of Poly(styrene) Microgels in Non-aqueous Solvents}


\author{Jesscica A. Bonham\textsuperscript{*a}, Franceska Waggett\textsuperscript{a}, Malcolm A. Faers\textsuperscript{b}\\ and Jeroen S. van Duijneveldt\textsuperscript{a}}
\date{ %
    \footnotesize{\textsuperscript{a}School of Chemistry, University of Bristol, Cantock's Close, Bristol, BS8 1TS, UK\\%
    %J.S.van-Duijneveldt@bristol.ac.uk\\
    \textsuperscript{b}Crop Science Division, Bayer CropScience Aktiengesellschaft, Alfred-Nobel-Str. 50, D-40789 Monheim, Germany Bayer CropScience AG\\
    % Malcolm.Faers@Bayer.com \\
    * Corresponding author: Jessica.Bonham@bristol.ac.uk\\[2ex]%
    }}


\maketitle


\section{Supplementary Information: Conductivity and Mobility}
\label{sec:theory}


The conductivity of a solution, $\kappa$ in S m$^{-1}$, depends on how many ions are present in the solution:

\begin{equation}
	\kappa = \varLambda_m c \text{,}
	\label{eq:conductivity}
\end{equation} 

where $\varLambda_m$ is the molar conductivity of the solution and $c$ is the concentration of the electrolyte \cite{Atkins2002}.

$\varLambda_m$ varies with concentration. One reason for this is that the ions do not always fully ionize in solution. For strong electrolytes, where substances are fully ionized, the conductivity depends only slightly on the molar concentration whereas for weak electrolytes, where substances are not fully ionized, the conductivity is highly dependent on the molar concentration \cite{Atkins2002}. To gauge the extent of charging in the microgel samples, in the calculations that follow, it is assumed that in non-aqueous solvents, all the microgel particles ionise with either a +1 or -1 charge, see Fig. \ref{fig:charge}.

\begin{figure}
	\centering
	\includegraphics[width=0.5\textwidth]{charges.png}
	\caption[The possible particle charge mechanism.]{\footnotesize{A cartoon of the possible charging mechanism of microgel solutions in non-aqueous solvents.}}
	\label{fig:charge}
\end{figure} 

Another reason that $\varLambda_m$ depends on concentration is due to interactions between the particles. For strong electrolytes at low concentrations, the molar conductivity varies linearly with the square root of concentration, as described by Kohlrausch's law:

\begin{equation}
	\varLambda_m = \varLambda^{\circ}_m - Kc^{1/2} \text{,}
	\label{eq:molarcond}
\end{equation}

where $K$ is the correlation factor. $\varLambda^{\circ}_m$ is the limiting molar conductivity, defined as the molar conductivity in the limit of zero concentration and can be expressed as the sum of contributions from individual ions:

\begin{equation}
	\varLambda^\circ_m= v_+ \Lambda_+ + v_- \Lambda_- \text{,}
	\label{eq:lmc}
\end{equation}

where $\Lambda_+$ and $\Lambda_-$ are the limiting molar conductivities of the cations and the anions respectively and $v_+$ and $v_-$ are the numbers of cations and anions per formula unit of electrolyte.
The limiting molar conductivities of ions can be determined from the ionic mobilities ($\mu_i$) using:

\begin{equation}
	\Lambda=v\mu_i F \text{,}
	\label{eq:molarcond2}
\end{equation}

where $v$ is the valency of the ions. Faraday's constant is defined as $F = N_\text{av} e$ where $N_\text{av}$ is Avagadro's number and $e$ is the elemental charge. The mobility of an ion is calculated using:

\begin{equation}
	\mu_i=\frac{ve}{6\pi\eta r_\text{H}} \text{,}
	\label{eq:mobility}
\end{equation}

where $\eta$ is the solvent viscosity and $r_\text{H}$ is the particle hydrodynamic radius. 
Using Eq. \ref{eq:molarcond2} and Eq. \ref{eq:mobility} it is possible to link measurable and theoretical quantities and hence for a symmetric $v^+:v^-$ electrolyte Eq. \ref{eq:lmc} becomes:

\begin{equation}
	\varLambda^\circ_m=v(\mu_i^+ + \mu_i^-)F
	\label{eq:lmc2}
\end{equation}


The square root concentration dependence of the molar conductivity, seen in Eq. \ref{eq:molarcond}, can be explained in terms of the ionic atmosphere around each ion. When the central ion moves, the ionic atmosphere around it also moves, however it does not move immediately and thus the atmosphere becomes incomplete just in front of and behind the central ion. The centre of charge consequently becomes displaced and retards the moving ion, this is known as the relaxation effect. Additionally, the central ion experiences a viscous drag, which is enhanced in the presence of the ionic atmosphere because the ionic atmosphere moves in the opposite direction to the central ion. The enhanced viscous drag is know as the electrophoretic effect, which reduces the mobility and hence the conductivity of the ions \cite{Atkins2002}. 

The Debye H\"{u}ckel Onsager theory attempts to quantify these complicated concentration effects and leads to the Kohlrausch-like expressions: \cite{Atkins2002}

\begin{equation}
	K=A+B\varLambda^\circ_m \text{,}
	\label{eq:K}
\end{equation}

with
\begin{equation}
	A= \frac{v^2eF^2}{3\pi\eta}\left(\frac{2}{\epsilon R T}\right)^{1/2} \text{,}
	\label{eq:A}
\end{equation}

\begin{equation}
	B = \frac{bv^3eF}{24\pi\epsilon RT}\left(\frac{2}{\epsilon RT} \right)  \text{,}
\end{equation}

where $\epsilon$ is the electric permittivity of the solvent, $R$ is the gas constant, $T$ is the temperature. b=0.586 for a 1:1 electrolyte. The agreement of the Debye H\"{u}ckel Onsager theory with experimental conductivities is good at very low molar concentrations \cite{Atkins2002}.


The Debye H\"{u}ckel Onsager theory can be used to predict the conductivities of a suspension of charged microgel particles in solution using $r_\text{H}$ and $\eta$ and assuming a 50:50 split of $v = +1$ and $v = -1$. %Alternatively, the Debye H\"{u}ckel Onsager theory can be used to numerically determine an ``effective'' valency, $v$ by comparison with experimental conductivity values. Both of these evaluations have been considered in the following sections. 


%\section{Supplementary Information}

%\subsection{TEM}


%Transmission electron microscopy (TEM) images were taken using a JEOL JEM 1200-EX electron microscope. The solutions were diluted and then spotted onto copper coated grids and allowed to dry overnight; particles became deswollen during the drying process. At least 100 particles were counted and from this an average deswollen particle size was determined; the polydispersity was calculated from the standard deviation divided by the average particle size.

%TEM grids were prepared by drying down solutions of the particles in water, prior to any purification, thus surfactant may still have been present during imaging (Fig. \ref{fig:TEM}). It is expected that the hydrodynamic diameter measured by DLS will be larger than the dried particle size measured via TEM \cite{Min2002} however for M1 and M5 particles in particular there is a large discrepancy between these different particle sizing techniques. This discrepancy may be a result of the small sample size used for TEM, which was 100 particles as a minimum, and the particle polydispersity, calculated from the standard deviation divided by the average particle size, which is moderately high for a number of the batches; such a high polydispersity is unusual for a micro-emulsion polymerisation.


%\begin{table}
	%\caption{Particle size and polydispersity measured via TEM}
	%\begin{tabular}{p{1.3cm}p{1.4cm}p{2.0cm}p{2.2cm}} \hline
	%	Sample & Initiator & $d_{\text{TEM}}$ / nm & Polydispersity   \\ \hline
		
	%	M1 & AIBN & 78 & 0.40    \\
	%	M2 & KPS & 63 & 0.17 \\
	%	M4 & ACVA& 460 & 0.22\\
	%	M5 & AIBN &  35 & 0.45 \\
	%	M6 & AIBN &49 & 0.32 \\ \hline
%	\end{tabular}
%	\\
%	\caption*{}
%	\label{tab:tem}
%\end{table}


%\begin{figure}
%\centering
%\begin{subfigure}[b]{.5\linewidth}
%\centering
%\includegraphics[width=0.85\textwidth]{M1_TEM.png}
%\end{subfigure}%   
%\begin{subfigure}[b]{.5\linewidth}
%	\centering
%	\includegraphics[width=0.85\textwidth]{M2_TEM.png}
%\end{subfigure} \\%   

%\begin{subfigure}[b]{.5\linewidth}
%	\centering
%	\includegraphics[width=0.85\textwidth]{M4_TEM.png}
%\end{subfigure}%   
%\begin{subfigure}[b]{.5\linewidth}
%\centering
%\includegraphics[width=0.85\textwidth]{M5_TEM.png}
%\end{subfigure}\\%
%\caption{% 
%\footnotesize{TEM images of M1 (a) M2 (b), M4 (c) and M5 (d) particles. All particles were dried onto the TEM grids from water before any purification of the sample had occured. The scale bar length is 200 nm in images (a) and (b), 10,000 nm in (c) and 500 nm in (d). }}%
%\label{fig:TEM}
%\end{figure}


\clearpage

\bibliography{DontDelete}
\bibliographystyle{rsc}

\end{document}
